# Supplementary material for: Genome-wide analysis of polygalacturonase gene family from pear genome and identification of the member involved in pear softening
Source: BMC Plant Biol. 2019 Dec 27;19:587. doi: 10.1186/s12870-019-2168-1 (PMC6935220; doi:10.1186/s12870-019-2168-1)
Supplement: Supplementary file 2 — Additional file 2: Table S1. Information on 61 PbrPGs from pear genome. Table S2. ESTs for putative PbrPGs. Table S3. Gene features of PG family genes from pear. Table S4. Cis-acting regulatory elements identified in the promoters of PbrPGs. Table S5. Motif sequences identified by MEME tools in PbrPGs. Table S6. Duplication types of PbrPG genes in pear genome. Table S7. Ka/Ks ratios of paralogous genes in PbrPG gene family. Table S8. Promoters analysis of PbrPG6 using PLACE Web Signal Scan. Table S9. Information of PG genes from Arabidopsis and peach. Table S10. Primers used in this study. (XLS 667 kb) [file 12870_2019_2168_MOESM2_ESM.xls]

## Sheet: TableS8总
	Table S8 Motif sequences identified by MEME tools in PbrPGs,PpPGs,AtPGs and their distribution
	Motif	Consensus sequence	Best Possible Match			E-value	Site	Length	Distribution
	1		ISAPGDSPNTDGIHIQSSTNVTIEDSYIATGDDCISIGSGT			4.3e-3861	173	41	PbrPG1-7,9-18,20-49,51-65,PpPG1-45,AtPG1-51,54-69
	2		GYVSNITFENITMDNVKNPIIIDQNYCPH			1.4e-2349	170	29	PbrPG1-14,16-41,43-49,51-65,PpPG1-36,38-45,AtPG1-43,45-51,54-63,65-69
	3		EAGVSNVTVRNCTFTGTQNGVRIKTWQGG			2.3e-2228	168	29	PbrPG1,4-49,51-65,PpPG1-8,10-31,33-36,38-43,45,AtPG1-43,45-51,54-69
	4		NLNITNVTCGPGHGISIGSLG			2.8e-1757	132	21	PbrPG2-3,5-7,9-14,16,19-35,37,38,40-47,51-56,59-62,PpPG1-8,10,14,17-22,26-36,39-43,45,AtPG2-6,8-21,23-30,32-38,40,43,45,49-51,56-58,60-64,66-68
	5		GAQLNVPPGRWLTGSFNLTSHFTLFLHKDA			3.8e-697	33	30	PbrPG1,4,15,18,36,39,48,49,57,58,65,PpPG11-13,15,16,23-25,38,AtPG7,22,31,39,41,42,46,47,54,55,59,65,69
	6		DDTKAFLKAW			2.1e-607	144	10	PbrPG1-6,10,12-16,18-21,23,26-28,30,31,33-46,48,49,52-54,57,58,65,PpPG1-9,11-31,33-43,AtPG1-17,19-31,35-55,59-65,67,69
	7		TGGGGTIDGQGS			1.0e-575	152	12	PbrPG1-4,6-16,18,20-23,25-28,30-32,34-44,47-50,52-54,57-62,65,PpPG1-8,10-28,34-43,45,AtPG1,2,5-14,16-27,29-51,53-63,65-69
	8		VKISDVTYKNIKGTS			1.3e-819	135	15	PbrPG2,3,5-14,16,19-23,25-28,30-35,38,40-41,43-47,51-56,59-62,64,PpPG1-10,14,17-22,26-37,39-43,45,AtPG1-6,8-21,23-38,40,43,45,48-51,57,58,60-64,66-69

## Sheet: Table S1
	Table S1 Information on 61 PbrPGs from pear genome
	No.	Gene Name	Gene ID	Position	Protein Length	Strand	Mw(kDa)	pI	Formula	Extinction coefficients	Instability index	Aliphatic index	GRAVY	Predicted subcellular localization	Conserved domain	Signal peptide
	1	PbrPG1	Pbr018658.1	Chr1：8788379-8791298	471	plus	51.2495	5.6	C2288H3601N605O693S18	58620	35.27	93.35	0.004	PlasmaMembrane	I, II, IV	+
	2	PbrPG2	Pbr001014.1	Chr2：11552513-11555722	455	plus	49.3813	8.13	C2180H3431N605O656S24	63785	42.31	85.89	-0.034	PlasmaMembrane, Extracellular	I, II, III	+
	3	PbrPG3	Pbr001027.1	Chr2：11705327-11708628	451	minus	48.9807	7.89	C2161H3395N601O653S23	63785	42.19	84.92	-0.067	Extracellular, PlasmaMembrane	I, II, III	+
	4	PbrPG4	Pbr027731.1	Chr2：16553719-16559373	491	plus	55.0781	8.89	C2481H3865N687O705S15	84590	43.08	89.88	-0.202	PlasmaMembrane	I, II, IV	-
	5	PbrPG5	Pbr007410.1	Chr2：20142290-20143895	405	minus	43.1103	9.52	C1883H3023N543O573S21	47285	37.34	87.36	0.04	Extracellular	I, II, III,IV	+
	6	PbrPG6	Pbr007409.1	Chr2：20163381-20165637	434	plus	45.471	8.87	C1999H3197N555O612S21	38680	28.53	28.53	0.15	Extracellular, PlasmaMembrane, Cytoplasmic	I, II, III,IV	+
	7	PbrPG7	Pbr022713.1	Chr3：1317403-1319479	545	minus	57.4757	9.6	C2523H4074N718O771S21	40505	27.95	75.8	-0.283	Extracellular	I, II, III,IV	+
	8	PbrPG8	Pbr012932.1	Chr3：2711795-2712905	331	plus	36.1885	5.13	C1568H2440N434O509S21	46255	43.12	74.53	-0.301	Extracellular	I, IV	-
	9	PbrPG9	Pbr039747.1	Chr3：5924548-5927192	362	plus	38.8249	7.06	C1704H2691N483O525S15	40295	31.97	88.56	-0.145	Extracellular	I, II, III,IV	-
	10	PbrPG10	Pbr006723.1	Chr4：2644196-2646407	497	plus	55.1631	6.75	C2466H3816N658O722S29	66890	43.49	80.54	-0.204	Extracellular	I, II, III,IV	-
	11	PbrPG11	Pbr006724.1	Chr4：2666985-2669103	374	plus	41.0917	7.86	C1800H2811N507O546S25	54400	50.26	77.09	-0.278	Extracellular	I, II, III,IV	-
	12	PbrPG12	Pbr033303.1	Chr5：14466763-14468596	409	minus	43.7649	9.09	C1919H3041N537O585S24	38805	36.52	74.87	-0.125	Extracellular	I, II, III,IV	+
	13	PbrPG13	Pbr023954.1	Chr5：15106243-15108076	419	plus	45.0145	9.15	C1984H3141N553O596S23	38805	36.99	78.42	-0.084	Extracellular	I, II, III,IV	+
	14	PbrPG14	Pbr025261.1	Chr5：19391965-19395048	400	minus	43.6497	8.73	C1944H3024N528O578S19	57255	31.4	79.45	-0.118	Extracellular	I, II, III,IV	+
	15	PbrPG15	Pbr002243.1	Chr6：12726297-12729110	437	plus	47.9644	5.33	C2121H3326N578O652S19	70985	42.5	86.75	-0.137	PlasmaMembrane	I, II, IV	+
	16	PbrPG16	Pbr023840.1	Chr7：791919-795665	416	plus	45.3243	8.69	C1973H3143N573O612S20	38805	27.48	84.3	-0.183	Extracellular	I, II, III,IV	+
	17	PbrPG17	Pbr001671.1	Chr9：1760766-1763611	482	plus	52.8057	5.72	C2361H3670N636O714S13	88975	37.32	94.02	-0.098	Extracellular	I, II, IV	-
	18	PbrPG18	Pbr001703.1	Chr9：2130865-2132737	363	minus	39.672	6.44	C1747H2693N479O527S26	50515	61.89	74.33	-0.168	Extracellular	II, III,IV	+
	19	PbrPG19	Pbr024962.1	Chr9：4941423-4944746	389	minus	41.4029	7.92	C1819H2876N514O561S15	54150	36.65	86.92	-0.089	Extracellular	I, II, III,IV	-
	20	PbrPG20	Pbr005241.1	Chr9：14918062-14920032	400	plus	42.6687	8.9	C1874H3008N518O581S18	37315	23.39	85.5	-0.102	Extracellular	I, II, III,IV	+
	21	PbrPG21	Pbr005240.1	Chr9：14924361-14926332	400	plus	42.6876	8.9	C1876H3005N519O582S17	37315	27.47	84.53	-0.132	Extracellular	I, II, III,IV	+
	22	PbrPG22	Pbr005239.1	Chr9：14928106-14930250	400	plus	42.47	6.44	C1857H2962N508O595S17	31815	32.59	83.58	-0.162	Extracellular	I, II, III,IV	+
	23	PbrPG23	Pbr005238.1	Chr9：14935024-14937324	235	plus	24.739	7.6	C1062H1737N301O352S12	10345	24.97	82.85	-0.225	Extracellular	I, II, III,IV	+
	24	PbrPG24	Pbr005237.1	Chr9：14944701-14946979	401	plus	42.8876	7.87	C1877H2997N517O594S18	31815	30.93	79.7	-0.236	Extracellular	I, II, III,IV	+
	25	PbrPG25	Pbr024423.1	Chr9：21617226-21619537	472	minus	50.1894	7.46	C2193H3451N609O700S20	59900	39.69	77.22	-0.184	Extracellular	I, II, III,IV	+
	26	PbrPG26	Pbr011054.1	Chr10：9495069-9497479	460	minus	49.7411	8.29	C2165H3443N621O683S20	48775	34.12	81.74	-0.242	Extracellular	I, II, III,IV	+
	27	PbrPG27	Pbr009092.1	Chr10：10311050-10312877	402	minus	44.2403	8.9	C1961H3034N540O585S22	64245	27.96	72.26	-0.24	Extracellular	I, II, III,IV	+
	28	PbrPG28	Pbr025913.1	Chr11：7788514-7793152	328	minus	35.5991	5.82	C1568H2433N429O487S16	34670	45.56	80.46	-0.159	Extracellular	I, II, III,IV	-
	29	PbrPG29	Pbr039480.1	Chr11：13254501-13256895	473	minus	50.7751	6.54	C2219H3470N626O695S23	51420	36.81	78.99	-0.175	Extracellular	I, II, III,IV	+
	30	PbrPG30	Pbr028973.1	Chr11：20802770-20806325	462	plus	50.3235	8.45	C2224H3502N618O666S24	69285	41.19	86.06	-0.049	PlasmaMembrane, Extracellular	I, II, III,IV	-
	31	PbrPG31	Pbr006265.1	Chr12：6912202-6913733	434	plus	46.9078	8.11	C2049H3225N575O647S20	50725	40.24	79.68	-0.181	Extracellular	I, II, III,IV	-
	32	PbrPG32	Pbr028658.1	Chr12：12557505-12559093	407	plus	43.3717	6.1	C1920H3042N516O582S22	42815	30.31	97.47	0.186	Extracellular	I, II, III,IV	-
	33	PbrPG33	Pbr023394.1	Chr12：14815654-14823140	753	minus	82.2283	8.42	C3586H5701N1011O1119S42	71705	36.55	75.59	-0.366	Extracellular	I, II, III,IV	+
	34	PbrPG34	Pbr023684.1	Chr12：15369888-15372570	403	plus	43.2773	7.06	C1913H3032N532O580S16	41785	31.46	95.96	0.001	Extracellular	I, II, III,IV	+
	35	PbrPG35	Pbr010853.1	Chr13：541182-543833	472	minus	51.2584	6.21	C2280H3588N610O694S19	64120	36.64	36.64	-0.067	Extracellular, PlasmaMembrane	I, II, IV	+
	36	PbrPG36	Pbr039166.1	Chr13：3343488-3347082	393	plus	42.0633	5.6	C1839H2880N514O579S19	47285	36.52	87.1	-0.111	Extracellular	I, II, III,IV	+
	37	PbrPG37	Pbr014981.1	Chr13：8408236-8412152	604	minus	64.5508	4.61	C2857H4410N748O893S32	73100	60.22	72.14	-0.257	Extracellular, PlasmaMembrane	I, II, III,IV	+
	38	PbrPG38	Pbr038705.1	Chr14：9322139-9325131	483	minus	52.8158	5.4	C2334H3644N632O718S24	80955	38.91	82.13	-0.164	PlasmaMembrane, Extracellular	I, II, IV	+
	39	PbrPG39	Pbr019781.1	Chr15：6983460-6985327	586	minus	62.2078	5.08	C2761H4335N729O850S27	54860	58.35	84.2	-0.105	Extracellular	I, II, III,IV	+
	40	PbrPG40	Pbr027829.1	Chr15：9896346-9900036	429	minus	45.9167	5.28	C2007H3171N559O638S18	49930	28.67	90.65	-0.064	Extracellular	I, II, III,IV	+
	41	PbrPG41	Pbr027832.1	Chr15：9911122-9913401	299	minus	31.8545	5.45	C1385H2137N389O444S16	56670	31.73	69.4	-0.3	Extracellular	I, II, III,IV	-
	42	PbrPG42	Pbr036382.1	Chr15：12552944-12555176	398	minus	41.4922	8.86	C1810H2887N517O560S20	37190	30.62	85.93	0.092	Extracellular	I, II, III,IV	+
	43	PbrPG43	Pbr036383.1	Chr15：12570792-12572653	369	plus	39.5214	9.6	C1745H2764N490O513S22	57130	28.02	85.37	0.131	PlasmaMembrane	I, II, III,IV	+
	44	PbrPG44	Pbr036384.1	Chr15：12575126-12576891	405	plus	43.1744	9.32	C1894H3027N531O577S22	46255	40.74	85.65	0.025	Extracellular	I, II, III,IV	-
	45	PbrPG45	Pbr010627.1	Chr15：12955229-12957484	414	plus	44.7392	8.32	C1992H3140N554O584S17	47285	45.77	45.77	0.109	Extracellular	I, II, III,IV	+
	46	PbrPG46	Pbr037419.1	Chr15：16817870-16822842	427	plus	47.4032	8.63	C2122H3331N587O618S14	68090	39.87	89.41	-0.251	Extracellular	I, II, IV	-
	47	PbrPG47	Pbr033218.1	Chr15：31058355-31060721	469	plus	51.2264	8.33	C2276H3548N638O667S22	86440	44.8	82.05	-0.129	Extracellular	I, II,IV	+
	48	PbrPG48	Pbr033139.1	Chr16：11407598-11411075	382	minus	41.1535	9.7	C1815H2950N516O538S17	27680	34.72	88.35	-0.097	Mitochondrial	I, II, III,IV	-
	49	PbrPG49	Pbr008626.1	Chr17：6306238-6308063	466	plus	50.8074	6.08	C2235H3458N620O683S27	60025	55.96	78.2	-0.195	Extracellular	I, II, III,IV	+
	50	PbrPG50	Pbr017969.1	Chr17：19703312-19705610	487	minus	51.9187	5.54	C2255H3519N623O743S21	61390	44.99	71.01	-0.285	Extracellular	I, II, III,IV	+
	51	PbrPG51	Pbr027032.1	Chr17：24610405-24612703	487	plus	51.9187	5.54	C2255H3519N623O743S21	61390	44.99	71.01	-0.285	Extracellular	I, II, III,IV	+
	52	PbrPG52	Pbr004034.1	scaffold119.0：280677-282423	268	minus	29.1678	6.33	C1269H2005N361O404S12	20440	43.03	43.03	-0.25	Extracellular, Nuclear	II, III,IV	-
	53	PbrPG53	Pbr021519.1	scaffold320.0：139237-142275	471	plus	51.2154	5.51	C2287H3595N605O694S17	58495	35.36	92.53	-0.019	PlasmaMembrane	I, II, IV	+
	54	PbrPG54	Pbr021568.1	scaffold320.0：432561-435474	471	minus	51.2154	5.51	C2287H3595N605O694S17	58495	35.36	92.53	-0.019	PlasmaMembrane	I, II, IV	+
	55	PbrPG55	Pbr024383.1	scaffold381.0：372269-373489	406	plus	42.6973	6.1	C1868H2955N505O596S21	33180	31.45	83.05	-0.001	Extracellular	I, II, III,IV	+
	56	PbrPG56	Pbr024384.1	scaffold381.0：391308-392507	399	plus	42.2831	7.85	C1843H2953N513O582S21	35825	32.35	81.35	-0.131	Extracellular	I, II, III,IV	+
	57	PbrPG57	Pbr026339.1	scaffold424.0：171622-173671	536	plus	56.5016	9.57	C2484H4007N705O759S19	40505	25.43	76.34	-0.281	Extracellular, Nuclear	I, II, III,IV	+
	58	PbrPG58	Pbr026340.1	scaffold424.0：203985-206061	545	minus	57.4757	9.6	C2523H4074N718O771S21	40505	27.95	75.8	-0.283	Extracellular	I, II, III,IV	+
	59	PbrPG59	Pbr035492.1	scaffold688.0：220496-222313	234	plus	25.2426	4.92	C1113H1734N298O346S13	45295	43.34	85.47	-0.005	Extracellular	I, II, IV	-
	60	PbrPG60	Pbr042619.1	scaffold996.0：47739-100484	312	minus	34.0693	9.04	C1483H2422N430O449S19	21720	30.76	95.29	-0.085	Extracellular	I, II, IV	-
	61	PbrPG61	Pbr005128.2	scaffold1254.0：71941-74668	424	minus	46.4817	6.37	C2057H3207N563O626S20	72350	34.1	78.7	-0.242	Cytoplasmic	I, II, IV	-

## Sheet: Table S2
	Table S2 ESTs for putative PbrPGs
	Number	Gene Name	Gene ID	EST Hit With Highest Score	Score	E value	Number of ESTs in Pear ESTdb
	1	PbrPG1	Pbr018658.1	scaffold27169 21.5	1208	0	3
	2	PbrPG2	Pbr001014.1	C1063636 27.0	1267	0	4
	3	PbrPG3	Pbr001027.1	C1063636 27.0	1267	0	4
	4	PbrPG4	Pbr027731.1	scaffold17993 26.8	1127	0	3
	5	PbrPG5	Pbr007410.1	NA	NA	NA	NA
	6	PbrPG6	Pbr007409.1	C797826 3.0	278	1e-73	0
	7	PbrPG7	Pbr022713.1	C1048174 87.0	904	0	5
	8	PbrPG8	Pbr012932.1	NA	NA	NA	NA
	9	PbrPG9	Pbr039747.1	NA	NA	NA	NA
	10	PbrPG10	Pbr006723.1	NA	NA	NA	NA
	11	PbrPG11	Pbr006724.1	NA	NA	NA	NA
	12	PbrPG12	Pbr033303.1	NA	NA	NA	NA
	13	PbrPG13	Pbr023954.1	NA	NA	NA	NA
	14	PbrPG14	Pbr025261.1	NA	NA	NA	NA
	15	PbrPG15	Pbr002243.1	C1070802 24.0	953	0	0
	16	PbrPG16	Pbr023840.1	C1043248 3.0	785	0	1
	17	PbrPG17	Pbr001671.1	scaffold25747 15.6	2555	0	1
	18	PbrPG18	Pbr001703.1	scaffold11267 6.4	617	5e-176	0
	19	PbrPG19	Pbr024962.1	NA	NA	NA	NA
	20	PbrPG20	Pbr005241.1	C1042946 51.0	549	2e-155	3
	21	PbrPG21	Pbr005240.1	C1042946 51.0	577	9e-164	4
	22	PbrPG22	Pbr005239.1	C1042946 51.0	680	0	4
	23	PbrPG23	Pbr005238.1	C1042946 51.0	521	2e-147	1
	24	PbrPG24	Pbr005237.1	C1042946 51.0	918	0	4
	25	PbrPG25	Pbr024423.1	NA	NA	NA	NA
	26	PbrPG26	Pbr011054.1	scaffold19121 8.5	1589	0	2
	27	PbrPG27	Pbr009092.1	NA	NA	NA	NA
	28	PbrPG28	Pbr025913.1	NA	NA	NA	NA
	29	PbrPG29	Pbr039480.1	NA	NA	NA	NA
	30	PbrPG30	Pbr028973.1	C1063636 27.0	1415	0	4
	31	PbrPG31	Pbr006265.1	NA	NA	NA	NA
	32	PbrPG32	Pbr028658.1	NA	NA	NA	NA
	33	PbrPG33	Pbr023394.1	scaffold22614 28.1	957	0	3
	34	PbrPG34	Pbr023684.1	NA	NA	NA	NA
	35	PbrPG35	Pbr010853.1	C1058070 39.0	1171	0	2
	36	PbrPG36	Pbr039166.1	NA	NA	NA	NA
	37	PbrPG37	Pbr014981.1	scaffold7419 26.2	1026	0	2
	38	PbrPG38	Pbr038705.1	C1070802 24.0	1862	0	2
	39	PbrPG39	Pbr019781.1	NA	NA	NA	NA
	40	PbrPG40	Pbr027829.1	NA	NA	NA	NA
	41	PbrPG41	Pbr027832.1	NA	NA	NA	NA
	42	PbrPG42	Pbr036382.1	NA	NA	NA	NA
	43	PbrPG43	Pbr036383.1	NA	NA	NA	NA
	44	PbrPG44	Pbr036384.1	NA	NA	NA	NA
	45	PbrPG45	Pbr010627.1	NA	NA	NA	NA
	46	PbrPG46	Pbr037419.1	scaffold17993 26.8	1083	0	5
	47	PbrPG47	Pbr033218.1	scaffold9762 13.0	2004	0	1
	48	PbrPG48	Pbr033139.1	C989584 42.0	315	7e-85	1
	49	PbrPG49	Pbr008626.1	scaffold11267 6.4	856	0	2
	50	PbrPG50	Pbr017969.1	NA	NA	NA	NA
	51	PbrPG51	Pbr027032.1	NA	NA	NA	NA
	52	PbrPG52	Pbr004034.1	NA	NA	NA	NA
	53	PbrPG53	Pbr021519.1	scaffold27169 21.5	1181	0	3
	54	PbrPG54	Pbr021568.1	scaffold27169 21.5	1181	0	3
	55	PbrPG55	Pbr024383.1	NA	NA	NA	NA
	56	PbrPG56	Pbr024384.1	NA	NA	NA	NA
	57	PbrPG57	Pbr026339.1	C1048174 87.0	854	0	5
	58	PbrPG58	Pbr026340.1	C1048174 87.0	904	0	5
	59	PbrPG59	Pbr035492.1	C999070 69.0	320	9e-87	0
	60	PbrPG60	Pbr042619.1	NA	NA	NA	NA
	61	PbrPG61	Pbr005128.2	C1050512 71.0	797	0	3
	Average				1023.26	3.22581e-75	2.58065
	Total				31721	1e-73	80

## Sheet: Table S3
	Table S3 Gene features of PG family genes from pear
	Number	Gene Name	Gene ID	Intron Number	Intron Length (bp)	Intron Percentage (%)	Exon Number	Exon Length (bp)	Exon Percentage (%)	GC Content (bp)	GC Percentage (%)	GC1 Content (bp)	GC1 Percentage of (%)	GC2 Content (bp)	GC2 Percentage of (%)	GC3 Content (bp)	GC3 Percentage of (%)
	1	PbrPG1	Pbr018658.1	4	1465	0.508504	5	1416	0.491496	684	0.483051	230	0.487288	206	0.436441	248	0.525424
	2	PbrPG2	Pbr001014.1	8	1842	0.573832	9	1368	0.426168	625	0.456871	214	0.469298	212	0.464912	199	0.436404
	3	PbrPG3	Pbr001027.1	8	1946	0.58934	9	1356	0.41066	619	0.45649	212	0.469027	210	0.464602	197	0.435841
	4	PbrPG4	Pbr027731.1	4	4104	0.735484	5	1476	0.264516	710	0.48103	262	0.53252	202	0.410569	246	0.5
	5	PbrPG5	Pbr007410.1	3	388	0.241594	4	1218	0.758406	596	0.489327	178	0.438424	199	0.490148	219	0.539409
	6	PbrPG6	Pbr007409.1	2	952	0.421799	3	1305	0.578201	632.999	0.485057	217	0.498851	197	0.452874	219	0.503448
	7	PbrPG7	Pbr022713.1	4	439	0.211363	5	1638	0.788637	795.999	0.485958	267	0.489011	249	0.456044	280	0.512821
	8	PbrPG8	Pbr012932.1	1	115	0.10351	2	996	0.89649	456	0.457831	151	0.454819	144	0.433735	161	0.48494
	9	PbrPG9	Pbr039747.1	3	1511	0.581154	4	1089	0.418846	512	0.470156	174	0.479339	159	0.438017	179	0.493113
	10	PbrPG10	Pbr006723.1	5	718	0.324593	6	1494	0.675407	656	0.43909	230	0.461847	204	0.409639	222	0.445783
	11	PbrPG11	Pbr006724.1	5	994	0.469089	6	1125	0.530911	494	0.439111	169	0.450667	166	0.442667	159	0.424
	12	PbrPG12	Pbr033303.1	5	604	0.329335	6	1230	0.670665	593	0.482114	179	0.436585	200	0.487805	214	0.521951
	13	PbrPG13	Pbr023954.1	5	574	0.312977	6	1260	0.687023	604	0.479365	185	0.440476	201	0.478571	218	0.519048
	14	PbrPG14	Pbr025261.1	3	1881	0.609922	4	1203	0.390078	552	0.458853	174	0.433915	184	0.458853	194	0.483791
	15	PbrPG15	Pbr002243.1	5	1500	0.533049	6	1314	0.466951	611.999	0.465753	221	0.504566	193	0.440639	198	0.452055
	16	PbrPG16	Pbr023840.1	7	2496	0.666133	8	1251	0.333867	524	0.418865	192	0.460432	176	0.422062	156	0.374101
	17	PbrPG17	Pbr001671.1	4	1397	0.490864	5	1449	0.509136	643.999	0.444444	233	0.482402	212	0.438923	199	0.412008
	18	PbrPG18	Pbr001703.1	2	781	0.416978	3	1092	0.583022	507	0.464286	178	0.489011	172	0.472527	157	0.431319
	19	PbrPG19	Pbr024962.1	7	2154	0.648014	8	1170	0.351986	522	0.446154	193	0.494872	188	0.482051	141	0.361538
	20	PbrPG20	Pbr005241.1	3	768	0.38965	4	1203	0.61035	513	0.426434	174	0.433915	175	0.436409	164	0.408978
	21	PbrPG21	Pbr005240.1	3	769	0.389959	4	1203	0.610041	513	0.426434	173	0.431421	177	0.441397	163	0.406484
	22	PbrPG22	Pbr005239.1	3	942	0.439161	4	1203	0.560839	518	0.43059	180	0.448878	174	0.433915	164	0.408978
	23	PbrPG23	Pbr005238.1	2	1593	0.692308	3	708	0.307692	302	0.426554	101	0.427966	104	0.440678	97	0.411017
	24	PbrPG24	Pbr005237.1	3	1005	0.454545	4	1206	0.545455	514	0.426202	182	0.452736	173	0.430348	159	0.395522
	25	PbrPG25	Pbr024423.1	5	893	0.386246	6	1419	0.613754	678	0.477801	224	0.473573	220	0.465116	234	0.494715
	26	PbrPG26	Pbr011054.1	7	1028	0.426379	8	1383	0.573621	632.001	0.456978	221	0.479393	199	0.43167	212	0.45987
	27	PbrPG27	Pbr009092.1	3	619	0.338621	4	1209	0.661379	551.001	0.455749	171	0.424318	184	0.456576	196	0.486352
	28	PbrPG28	Pbr025913.1	2	3652	0.787239	3	987	0.212761	459	0.465046	153	0.465046	144	0.43769	162	0.492401
	29	PbrPG29	Pbr039480.1	8	973	0.406263	9	1422	0.593737	621	0.436709	216	0.455696	212	0.447257	193	0.407173
	30	PbrPG30	Pbr028973.1	8	2091	0.600862	9	1389	0.399138	631	0.454284	214	0.462203	215	0.464363	202	0.436285
	31	PbrPG31	Pbr006265.1	2	227	0.148172	3	1305	0.851828	568	0.435249	194	0.445977	203	0.466667	171	0.393103
	32	PbrPG32	Pbr028658.1	3	365	0.229704	4	1224	0.770296	558	0.455882	192	0.470588	173	0.42402	193	0.473039
	33	PbrPG33	Pbr023394.1	10	5225	0.697876	11	2262	0.302124	993	0.438992	354	0.469496	323	0.428382	316	0.419098
	34	PbrPG34	Pbr023684.1	3	1471	0.548267	4	1212	0.451733	556	0.458746	196	0.485149	169	0.418317	191	0.472772
	35	PbrPG35	Pbr010853.1	4	1197	0.457569	5	1419	0.542431	676	0.476392	224	0.473573	215	0.454545	237	0.501057
	36	PbrPG36	Pbr039166.1	7	2413	0.67121	8	1182	0.32879	507	0.428934	187	0.474619	170	0.431472	150	0.380711
	37	PbrPG37	Pbr014981.1	6	2102	0.536635	7	1815	0.463365	903.001	0.497521	336	0.555372	307	0.507438	260	0.429752
	38	PbrPG38	Pbr038705.1	6	1508	0.509459	7	1452	0.490541	672	0.46281	238	0.491736	215	0.444215	219	0.452479
	39	PbrPG39	Pbr019781.1	1	107	0.0572805	2	1761	0.942719	848.001	0.481545	300	0.511073	282	0.480409	266	0.453152
	40	PbrPG40	Pbr027829.1	8	2401	0.650501	9	1290	0.349499	562	0.435659	211	0.490698	184	0.427907	167	0.388372
	41	PbrPG41	Pbr027832.1	7	1356	0.601064	8	900	0.398936	404	0.448889	148	0.493333	146	0.486667	110	0.366667
	42	PbrPG42	Pbr036382.1	2	1036	0.46395	3	1197	0.53605	590	0.492899	198	0.496241	189	0.473684	203	0.508772
	43	PbrPG43	Pbr036383.1	3	752	0.403867	4	1110	0.596133	518	0.466667	155	0.418919	187	0.505405	176	0.475676
	44	PbrPG44	Pbr036384.1	3	548	0.310306	4	1218	0.689694	580.999	0.477011	175	0.431034	193	0.475369	213	0.524631
	45	PbrPG45	Pbr010627.1	8	1011	0.448138	9	1245	0.551862	587	0.471486	207	0.498795	180	0.433735	200	0.481928
	46	PbrPG46	Pbr037419.1	4	3689	0.741806	5	1284	0.258194	599	0.466511	227	0.530374	176	0.411215	196	0.457944
	47	PbrPG47	Pbr033218.1	4	957	0.404309	5	1410	0.595691	678	0.480851	228	0.485106	223	0.474468	227	0.482979
	48	PbrPG48	Pbr033139.1	2	2329	0.669638	3	1149	0.330362	558	0.48564	171	0.446475	177	0.462141	210	0.548303
	49	PbrPG49	Pbr008626.1	4	425	0.232749	5	1401	0.767251	638	0.455389	224	0.479657	214	0.458244	200	0.428266
	50	PbrPG50	Pbr017969.1	6	835	0.363201	7	1464	0.636799	699	0.477459	230	0.471311	227	0.465164	242	0.495902
	51	PbrPG51	Pbr027032.1	6	835	0.363201	7	1464	0.636799	699	0.477459	230	0.471311	227	0.465164	242	0.495902
	52	PbrPG52	Pbr004034.1	2	907	0.529172	3	807	0.470828	370	0.458488	122	0.453532	114	0.423792	134	0.498141
	53	PbrPG53	Pbr021519.1	4	1584	0.528	5	1416	0.472	686	0.484463	232	0.491525	206	0.436441	248	0.525424
	54	PbrPG54	Pbr021568.1	4	1459	0.507478	5	1416	0.492522	686	0.484463	232	0.491525	206	0.436441	248	0.525424
	55	PbrPG55	Pbr024383.1	0	0	0	1	1221	1	557.999	0.457002	190	0.46683	184	0.452088	184	0.452088
	56	PbrPG56	Pbr024384.1	0	0	0	1	1200	1	558	0.465	188	0.47	184	0.46	186	0.465
	57	PbrPG57	Pbr026339.1	4	439	0.214146	5	1611	0.785854	785	0.487275	265	0.493482	244	0.454376	276	0.513966
	58	PbrPG58	Pbr026340.1	4	439	0.211363	5	1638	0.788637	795.999	0.485958	267	0.489011	249	0.456044	280	0.512821
	59	PbrPG59	Pbr035492.1	2	1055	0.599432	3	705	0.400568	351	0.497872	116	0.493617	109	0.46383	126	0.53617
	60	PbrPG60	Pbr042619.1	4	51747	0.982177	5	939	0.0178226	414	0.440895	136	0.434505	127	0.405751	151	0.482428
	61	PbrPG61	Pbr005128.2	5	1453	0.532625	6	1275	0.467375	625	0.490196	217	0.510588	189	0.444706	219	0.515294
	Total PbrPG Genes			4.2623	2132.23	0.453968	5.2623	1291.38	0.546032	598.262	0.462462	204.229	0.47236	194.148	0.450731	199.885	0.464296
	Average of Whole Genome			3.76	1440	0.517056	4.76	1345	0.482944							213	47.53%

## Sheet: Table S4
	Table S4 Cis-acting regulatory elements identified in the promoters of PbrPGs
	Category	Number	Motif	Number in PGs	Matrix Score	Sequence	Function	Distribution
	Conserved promoter motif	1	CAAT-box	59	5/4/10/7/11	CCAAT/CAAT/CAAAT/CAACCAACTCC/TGCCAAC/GCAACGTGTC	common cis-acting element in promoter and enhancer regions	PbrPG1-6, 8-13, 15-61
		2	TATA-box	61	7/4/12/6/5/9	TATAAAA/TATA/TATATTTATATTT /TATATA/TATAA/TATATAA/ATATAT/TACAAAA/TATACA/TATAAA/ATATAA/ccTATAAAaa/TATAAAT/TATAAAA/taTATAAAtc	core promoter element around -30 of transcription start	PbrPG1-61
	Light responsive element	1	3-AF1 binding site	7	10	TAAGAGAGGAA	light responsive element	PbrPG7, 9, 28, 33, 34, 6, 58
		2	Sp1	12	6	GGGCGG	light responsive element	PbrPG5, 8, 18, 12, 13, 15, 17, 21, 39, 46, 56, 58
		3	GT1-motif	39	6/7	GGTTAA/GGTTAAT	light responsive element	PbrPG2-4, 6-13, 15, 16, 18, 20, 22, 25, 26, 29-32, 34, 35, 38-40, 45, 47, 49-52, 55-58
		4	4cl-CMA2b	1	13	TCTCACCAACCACA	light responsive element	PbrPG61
		5	ATCT-motif	2	9	AATCTAATCC	part of a conserved DNA module involved in light responsiveness	PbrPG5, 41
		6	ATC-motif	4	8/9	AGTAATCT/AGCTATCCA	part of a conserved DNA module involved in light responsiveness	PbrPG16, 23, 25, 28
		7	Box 4	48	6	ATTAAT	part of a conserved DNA module involved in light responsiveness	PbrPG2-6, 8-13, 15-26, 29, 30, 32, 34-38, 40, 41, 43-47, 49-56, 60, 61
		8	ACA-motif	1	12	AATTACAGCCATT	part of gapA in (gapA-CMA1) involved with light responsiveness	PbrPG11
		9	AE-box	20	8	AGAAACAA/AGAAACTT	part of a module for light response	PbrPG5, 7, 11, 15, 17, 18, 20, 22, 23, 25, 27, 32, 35, 45, 48, 50, 51, 57, 58, 61
		10	AT1-motif	2	13	AATTATTTTTTATT	part of a light responsive module	PbrPG18, 55
		11	GA-motif	6	8	ATAGATAA	part of a light responsive element	PbrPG4, 27, 28, 44, 50, 51
		12	GTGGC-motif	2	10	CATCGTGTGGC	part of a light responsive element	PbrPG14, 33
		13	TCCC-motif	15	7	TCTCCCT	part of a light responsive element	PbrPG7, 9, 17-22, 29, 34, 36, 41, 42, 47, 58, 61
		14	TCT-motif	19	6	TCTTAC	part of a light responsive element	PbrPG4, 9, 12, 14, 15, 23, 24, 27, 34, 35, 41, 43, 46-48, 50, 51, 56, 61
		15	chs-CMA1a	10	8	TTACTTAA	part of a light responsive element	PbrPG4, 5, 7, 32, 41, 45, 57, 58, 60, 61
		16	Pc-CMA2a	1	12	CAGCCAATCACAG	part of a light responsive element	PbrPG31
		17	chs-CMA2a	10	8	TCACTTGA	part of a light responsive element	PbrPG1, 6, 9, 18, 26, 40, 43, 49, 53, 54
		18	GATA-motif	21	7/9/10	GATAGGA/AAGGATAAGG/AAGATAAGATT	part of a light responsive element	PbrPG1, 2, 3, 6, 7, 9, 10, 11, 14, 19, 24, 30, 33, 34, 38, 42, 43, 53, 54, 57, 58
		19	I-box	16	8/9/10	AAGATAAGGCT/cCATATCCAAT/gGATAAGGTG/AGATAAGG	part of a light responsive element	PbrPG5, 6, 9, 11-15, 31, 34, 35, 40, 43, 53, 54, 56
		20	LAMP-element	6	8/9	CCTTATCCA/CTTTATCA	part of a light responsive element	PbrPG6, 15, 26, 32, 55, 56
		21	CAG-motif	1	10	GAAAGGCAGAC	part of a light response element	PbrPG48
		22	Gap-box	1	9.5	CAAATGAA(A/G)A	part of a light responsive element	PbrPG52
		23	LS7	1	13	CAGATTTATTTTTA	part of a light responsive element	PbrPG33
		24	G-box	55	6/8/9/11/12	CACGAC/TACGTG/CACGTC/TAACACGTAG/CACGTG/TAAACGTG/ACACGTGGC/tgACACGTGGCA/GCCACGTGGA/ CTTCCACGTGGCA	cis-acting regulatory element involved in light responsiveness	PbrPG1-14, 16, 17, 20-31, 33-37, 39-54, 56-61
		25	ACE	3	9	CTAACGTATT	cis-acting element involved in light responsiveness	PbrPG6, 18, 60
		26	MRE	18	7	AACCTAA	MYB binding site involved in light responsiveness	PbrPG2, 3, 7, 8, 16, 19, 30, 31, 35, 36, 41, 45, 46, 47, 57-60
	Phytohormone responsive element	1	ABRE	53	5/6/9/7	ACGTG/CACGTG/GACACGTGGC/AACCCGG//GCAACGTGTC	cis-acting element involved in the abscisic acid responsiveness	PbrPG1-14, 16, 17, 20-30, 34-37, 39-61
		2	AuxRR-core	6	7	GGTCCAT	cis-acting regulatory element involved in auxin responsiveness	PbrPG9, 34, 48, 50, 51, 59
		3	TGA-box	4	8	TGACGTAA	part of an auxin-responsive element	PbrPG14, 21, 28,47
		4	TGA-element	22	6	AACGAC	auxin-responsive element	PbrPG1, 2, 3, 8, 17, 18, 24-31, 33, 35, 39, 41, 42, 50, 51, 59
		5	CGTCA-motif	46	5	CGTCA	cis-acting regulatory element involved in the MeJA-responsiveness	PbrPG2, 3, 5-9, 12, 13, 14, 16, 18, 21-26, 28-34, 36-40, 42-45, 48, 50-55, 57-61
		6	TGACG-motif	46	5	TGACG	cis-acting regulatory element involved in the MeJA-responsiveness	PbrPG2, 3, 5-9, 12, 13, 14, 16, 18, 21-26, 28-34, 36-40, 42-45, 48, 50-55, 57-61
		7	TCA-element	20	9	CCATCTTTTT/TCAGAAGAGG	cis-acting element involved in salicylic acid responsiveness	PbrPG9, 11, 15, 20, 23, 28, 31, 34, 36-38, 42-45, 48-51, 56
		8	SARE	3	11	TTCGACCATCTT	cis-acting element involved in salicylic acid responsiveness	PbrPG7, 57, 58
		9	GARE-motif	8	7	TCTGTTG	gibberellin-responsive element	PbrPG18, 26, 37, 42, 46, 53, 54, 61
		10	P-box	12	7	CCTTTTG	gibberellin-responsive element	PbrPG2, 3, 10, 14, 20, 21, 24, 28, 30, 35, 41, 45
		11	TATC-box	9	7	TATCCCA	cis-acting element involved in gibberellin-responsiveness	PbrPG4, 12, 13, 31, 40, 41, 44, 48, 59
		12	Unnamed_1	1	11	GGATTTTACAGT	cis-acting element involved in phytochrome down-regulation expression	PbrPG14
	Tissue/organelles expression element	1	CAT-box	18	6	GCCACT	cis-acting regulatory element related to meristem expression	PbrPG5, 9, 10, 17, 19, 23, 24, 29, 32, 34, 36, 39, 44, 46, 48, 59, 60, 61
		2	GCN4_motif	9	7	TGAGTCA	cis-regulatory element involved in endosperm expression	PbrPG5, 17, 25, 28, 38, 40, 50, 51, 52
		3	HD-Zip 1	1	8.5	CAAT(A/T)ATTG	element involved in differentiation of the palisade mesophyll cells	PbrPG8
		4	AACA_motif	2	11	TAACAAACTCCA	involved in endosperm-specific negative expression	PbrPG9, 26
		5	MSA-like	5	9/8.5	TCCAACGGT/(T/C)C(T/C)AACGG(T/C)(T/C)A	cis-acting element involved in cell cycle regulation	PbrPG4, 12, 13, 32, 55
		6	RY-element	5	8	CATGCATG	cis-acting regulatory element involved in seed-specific regulation	PbrPG5, 29, 33, 41, 44
		7	3-AF3 binding site	1	10	CACTATCTAAC	part of a conserved DNA module array (CMA3)	PbrPG44
	Defense/abiotic stress responsive element	1	ARE	48	6	AAACCA	cis-acting regulatory element essential for the anaerobic induction	PbrPG1-10, 12, 13, 15-26, 28-32, 34-42, 45-48, 51, 55, 57-60
		2	GC-motif	5	6	CCCCCG	enhancer-like element involved in anoxic specific inducibility	PbrPG21, 25, 26, 40, 52
		3	TC-rich repeats	18	9	ATTCTCTAAC/ GTTTTCTTAC	cis-acting element involved in defense and stress responsiveness	PbrPG4, 9, 12, 13, 16, 18, 24, 25, 27, 34, 36, 38, 41, 44, 50, 51, 55, 60
		4	LTR	22	6	CCGAAA	cis-acting element involved in low-temperature responsiveness	PbrPG4, 6, 9, 11, 12, 13, 17-23, 28, 39, 42, 46, 49-51, 55, 59, 60
		5	DRE	3	9	TACCGACAT	cis-acting element involved in dehydration, low-temp, salt stresses	PbrPG2, 3, 30
	Pathogen/elicitor/wound responsive element	1	WUN-motif	28	8/9	AAATTTCCT/AAATTTCTT/AAATTACT	wound-responsive element	PbrPG4, 6, 9, 10, 11, 13, 16, 18-25, 27, 31-34, 36, 37, 43, 46, 49, 50, 51, 61
	Miscellaneous element	1	A-box	12	6	CCGTCC	cis-acting regulatory element	PbrPG2, 3, 6, 9, 17, 18, 23, 25, 29, 30, 35, 48
		2	circadian	3	9	CAAAGATATC	cis-acting regulatory element involved in circadian control	PbrPG1, 18, 56
		3	O2-site	22	9/10	GATGATGTGG/ GTTGACGTGA	cis-acting regulatory element involved in zein metabolism regulation	PbrPG1, 2, 3, 6, 14, 17, 19, 24, 26, 27, 29, 30, 31, 38, 40, 41, 44, 46, 53, 54, 56, 61
		4	MBSI	1	10.5	aaaAaaC(G/C)GTTA	MYB binding site involved in flavonoid biosynthetic genes regulation	PbrPG29
		5	HD-Zip 3	6	9.5	GTAAT(G/C)ATTAC	protein binding site	PbrPG7, 38, 40, 57, 58, 60
		6	Unnamed__1	43	5/9/11	CGTGG/GCCACGTGGC/ GAATTTAATTAA	60K protein binding site	PbrPG2-5, 7, 8, 9, 11-13, 15-18, 21-25, 27-32, 34-36, 39-41, 43, 44, 46, 47, 48, 53, 56-61
		7	CCAAT-box	22	6	CAACGG	MYBHv1 binding site	PbrPG2, 3, 4, 6, 7, 8, 11, 12, 14, 16, 22-24, 26, 30, 32, 36, 47, 48, 55, 58, 61
		8	MBS	26	6	CAACTG	MYB binding site involved in drought-inducibility	PbrPG1, 4, 5, 9-15, 19, 28, 31, 34, 36, 39, 40, 42, 43, 45, 52-56, 61
		9	AT-rich element	9	10	ATAGAAATCAA	binding site of AT-rich DNA binding protein (ATBP-1)	PbrPG9, 12, 13, 16, 27, 33, 34, 36, 41
		10	AT-rich sequence	1	9	TAAAATACT	element for maximal elicitor-mediated activation (2copies)	PbrPG26
	Element with unknown function	1	ABRE4	34	6	CACGTA		PbrPG1,5-10, 13, 16, 17, 22, 24, 26-28, 34-37, 39, 40, 42, 44, 45, 46, 48, 49, 51, 53, 54, 57, 58, 60, 61
		2	ABRE2	1	8	CCACGTGG		PbrPG34
		3	CARE	12	8	CAACTCAC		PbrPG1, 6, 9, 12, 13, 34, 37, 41, 42, 53, 54, 56
		4	ABRE3a	35	6	TACGTG		PbrPG1, 5-10, 13, 16, 17, 22, 24, 26-28, 34-40, 42, 44, 45, 46, 48, 50, 52, 53, 54, 57, 58, 59, 61
		5	TCA	14	9	TCATCTTCAT		PbrPG5, 7, 9, 11, 15, 26, 34, 36, 37, 38, 40, 44, 57, 58
		6	ERE	30	8	ATTTTAAA/ATTTCATA		PbrPG1, 4, 7, 9, 10, 11, 15, 16, 18, 20, 23, 24, 26, 27, 32, 33, 34, 37, 38, 41, 42, 43, 44, 48, 53, 54 ,57, 58, 60, 61
		7	dOCT	2	8	CACGGATC		PbrPG1,53
		8	DRE core	9	6	GCCGAC		PbrPG5, 7, 11, 14, 16, 37, 59, 54, 55
		9	STRE	42	5	AGGGG		PbrPG1, 5, 7-14, 17-21, 24, 25, 27-29, 31, 33-35, 37, 39-41, 42-44, 46-47, 52-60
		10	Unnamed__4	60	4	CTCC		PbrPG1-48, 50-61
		11	Unnamed__6	10	10	taTAAATATct		PbrPG5, 21, 23, 40, 43, 44, 46, 48, 49, 55
		12	Unnamed__8	2	9	TCCACGTAGA		PbrPG32, 39
		13	Unnamed__10	2	9	TCCACGTAGA		PbrPG32, 39
		14	Unnamed__12	2	9	TCCACGTAGA		PbrPG32, 39
		15	Unnamed__14	2	9	TCCACGTAGA		PbrPG32, 39
		16	Unnamed__16	1	9	GCTGCCCGTC		PbrPG44
		17	TATA	22	8	TATAAAAT		PbrPG2-5, 8, 14-16, 19-21, 25, 26, 30, 32, 34, 43,44,46,47, 60, 61
		18	AAGAA-motif	35	9/7	Ggtaaagaaa/GAAAGAA/gGTAAAGAAA		PbrPG2, 3, 6, 8, 10-13, 16-21, 24-26, 29-33, 37-43, 47, 49-51, 55, 56
		19	AT~TATA-box	49	8/6	TATATAAA/TATATA		PbrPG1-8, 10, 14, 16, 18-23, 26-30, 32, 33, 35-38, 40-47, 49-61
		20	CCGTCC-box	13	6	CCGTCC		PbrPG2, 3, 6, 9, 17, 18, 23, 25, 29, 30, 35, 47, 48
		21	CCGTCC motif	13	6	CCGTCC		PbrPG2, 3, 6, 9, 17, 18, 23, 25, 29, 30, 35, 47, 48
		22	box S	8	7	AGCCACC		PbrPG9, 12, 13, 20, 22, 24, 28, 34
		23	MYB-like sequence	34	6	TAACCA		PbrPG1-4, 6-9, 12, 13, 15, 16, 18, 20, 21, 27, 29-32, 34, 35, 37-39, 47, 48, 53-55, 57-59
		24	Myb-binding site	20	6	CAACAG		PbrPG5, 6, 11, 12, 13, 18, 25, 26, 28, 33, 37, 39, 42, 45, 46, 48, 53, 54, 59, 61
		25	Myb	46	6	CAACTG/TAACTG		PbrPG1, 4, 5, 7-16, 18-23, 25, 27-29, 31, 33, 34-40, 42-45, 48, 49, 53-58, 61
		26	Unnamed__2	10	6/9	CCCCGG/ AACCTAACCT		PbrPG13, 16, 21, 28, 31, 47, 50, 51, 59, 60
		27	Myc	20	7/6	TCTCTTA/CATTTG		PbrPG1, 2, 4, 7, 9, 10, 18, 19, 24, 26, 27, 34, 36, 45-48, 56, 57, 58
		28	MYC	55	6	CATTTG/CAATTG/CATGTG		PbrPG1, 2, 4-21, 23-26, 28-31, 33-52, 55-61
		29	MYB recognition site	19	6	CCGTTG		PbrPG2,3,4,6,7,11,12,16,22-24,26,30,32,36,47,48,55,61
		30	MYB	51	6	CAACCA/TAACCA/CAACTG/CAACAG		PbrPG1-9, 11, 12, 13, 15-18, 20-35, 37-42, 44, 46-49, 52-58, 60, 61
		31	WRE3	23	6	CCACCT		PbrPG1, 6, 9, 11-13, 15, 18, 21, 28, 31, 34, 35, 41, 42, 44, 46, 47, 49, 52-56
		32	W box	24	6	TTGACC		PbrPG1-5, 15, 19, 25-27, 29, 30, 36, 37, 44, 45, 46, 50-52, 55, 56, 59, 61
		33	AP-1	1	8	TGAGTTAG		PbrPG41
		34	CTAG-motif	6	9	ACTAGCAGAA		PbrPG7, 8, 57, 58, 60, 61
		35	DRE1	3	7	ACCGAGA		PbrPG14, 22, 24
		36	AC-I	2	8.5	(T/C)C(T/C)(C/T)ACC(T/C)ACC		PbrPG18, 61
		37	F-box	5	10	CTATTCTCATT		PbrPG7, 10, 19, 57, 58
		38	re2f-1	2	8	GCGGGAAA		PbrPG18, 49
		39	AC-II	1	11	CCACCAACCCCC		PbrPG24
		40	AT~ABRE	1	8	TACGTGTC		PbrPG45
		41	ACTCATCCT sequence	1	9	ACTCATCCT		PbrPG56
		42	as-1	45	5	TGACG		PbrPG2, 3, 5, 6, 7, 8, 9, 12, 13, 14, 16, 18, 21-26, 28-34, 36-40, 42-45, 48, 50, 51, 53-55, 57-61

## Sheet: TableS5
	Table S5 Motif sequences identified by MEME tools in PbrPGs
	Motif	Consensus sequence	Best Possible Match			E-value	Site	Length	Distribution
	1		SPNTDGIHIGSSTNIRITDSYIGTGDDCI			2.0e-902	59	29	PbrPG1-7, 9-17, 19-61
	2		FENIIMDNVKNPIIIDQYYCP			3.7e-576	50	21	PbrPG2-14, 16, 18-34, 36, 37, 39, 40, 42-46, 48-52, 55-58, 60
	3		VSNVTVKNCTFTGTQNGVRIKTWQGGSGY			2.0e-727	59	29	PbrPG1, 4-61
	4		SIGTGSSNYNITNVTCGPGHGISIGSLGK			1.2e-718	47	29	PbrPG2, 3, 5-7, 9-14 16, 18-34, 36, 37, 39-45, 48-52, 55-58
	5		AVGDGVTDDTQAFKKAWKAAC			2.7e-425	52	21	PbrPG1-7, 10, 12-17, 18-22, 24-27, 29-47, 49-51, 53-58, 61
	6		FNFSNNLVISGLTSVNSP			5.5e-275	56	18	PbrPG1-17, 19-22, 24-40, 42-47, 49-58, 60, 61
	7		HIHFFGCNNVTIQNLTISAPG			7.1e-375	57	21	PbrPG1-17, 19-22, 24-28, 30-40, 42-61
	8		SAVKISDVSFKNIKGTSATEV			8.9e-356	45	21	PbrPG2, 3, 5-14, 16, 18-22, 24-27, 29-34, 37, 39, 40, 42-45, 48-52, 55-58, 60

## Sheet: Table S6
	Table S6 Duplication types of PbrPG genes in pear genome
	Gene from Different Origins (Percentage)
	Style/Number	Gene	Chromosome	Singleton		Dispersed		Proximal		Tandem		WGD/Segmental
	Total	42341	34	3748 (8.85%)		13222 (31.23%)		2655 (62.71%)		3364 (7.95%)		19352 (45.71%)
	PbrPGs	65	16	0 (0.00%)		22(36.07%)		1(1.64%)		12 (19.67%)		26 (42.62%)
				Gene Name	Gene ID	Gene Name	Gene ID	Gene Name	Gene ID	Gene Name	Gene ID	Gene Name	Gene ID
						PbrPG2	Pbr001014.1	PbrPG41	Pbr027832.1	PbrPG6	Pbr007409.1	PbrPG1	Pbr018658.1
						PbrPG3	Pbr001027.1			PbrPG10	Pbr006723.1	PbrPG4	Pbr027731.1
						PbrPG7	Pbr022713.1			PbrPG11	Pbr006724.1	PbrPG5	Pbr007410.1
						PbrPG8	Pbr012932.1			PbrPG20	Pbr005241.1	PbrPG9	Pbr039747.1
						PbrPG15	Pbr002243.1			PbrPG21	Pbr005240.1	PbrPG12	Pbr033303.1
						PbrPG16	Pbr023840.1			PbrPG22	Pbr005239.1	PbrPG13	Pbr023954.1
						PbrPG17	Pbr001671.1			PbrPG23	Pbr005238.1	PbrPG14	Pbr025261.1
						PbrPG19	Pbr024962.1			PbrPG24	Pbr005237.1	PbrPG18	Pbr001703.1
						PbrPG26	Pbr011054.1			PbrPG32	Pbr028658.1	PbrPG25	Pbr024423.1
						PbrPG29	Pbr039480.1			PbrPG43	Pbr036383.1	PbrPG27	Pbr009092.1
						PbrPG30	Pbr028973.1			PbrPG44	Pbr036384.1	PbrPG28	Pbr025913.1
						PbrPG31	Pbr006265.1			PbrPG55	Pbr024383.1	PbrPG33	Pbr023394.1
						PbrPG34	Pbr023684.1					PbrPG35	Pbr010853.1
						PbrPG36	Pbr039166.1					PbrPG37	Pbr014981.1
						PbrPG38	Pbr038705.1					PbrPG40	Pbr027829.1
						PbrPG39	Pbr019781.1					PbrPG42	Pbr036382.1
						PbrPG45	Pbr010627.1					PbrPG46	Pbr037419.1
						PbrPG47	Pbr033218.1					PbrPG48	Pbr033139.1
						PbrPG57	Pbr026339.1					PbrPG49	Pbr008626.1
						PbrPG58	Pbr026340.1					PbrPG50	Pbr017969.1
						PbrPG59	Pbr035492.1					PbrPG51	Pbr027032.1
						PbrPG60	Pbr042619.1					PbrPG52	Pbr004034.1
												PbrPG53	Pbr021519.1
												PbrPG54	Pbr021568.1
												PbrPG56	Pbr024384.1
												PbrPG61	Pbr005128.2

## Sheet: Table S7
	Table S7 Ka/Ks ratios of paralogous genes in PbrPG gene family
	Number	Paralogous Gene Pairs				Method	Ka	Ks	Ka/Ks	P-Value(Fisher)	Length	S-Sites	N-Sites	Fold-Sites(0:2:4)	Substitutions	S-Substitutions	N-Substitutions	Fold-S-Substitutions(0:2:4)	Fold-N-Substitutions(0:2:4)	Divergence-Time	Substitution-Rate-Ratio(rTC:rAG:rTA:rCG:rTG:rCA/rCA)	GC(1:2:3)	ML-Score	AICc	Akaike-Weight	Model	Purifying Selection	Duplicate Type
		Gene Name	Gene ID	Gene Name	Gene ID
	1	PbrPG1	Pbr018658.1	PbrPG35	Pbr010853.1	NG	0.0564142	0.207045	0.272473	7.86371e-12	1413	333.472	1079.53	NA	119	60.3333	58.6667	NA	NA	0.0919636	1:1:1:1:1:1	0.479(0.48:0.443:0.513)	NA	NA	NA	NA	Yes	WGD/Segmental
	2	PbrPG1	Pbr018658.1	PbrPG54	Pbr021568.1	NG	0.00371025	0.0433685	0.0855518	1.5042e-06	1413	332.238	1080.76	NA	18	14	4	NA	NA	0.0130351	1:1:1:1:1:1	0.483(0.489:0.434:0.525)	NA	NA	NA	NA	Yes	WGD/Segmental
	3	PbrPG1	Pbr018658.1	PbrPG53	Pbr021519.1	NG	0.00371025	0.0433685	0.0855518	1.5042e-06	1413	332.238	1080.76	NA	18	14	4	NA	NA	0.0130351	1:1:1:1:1:1	0.483(0.489:0.434:0.525)	NA	NA	NA	NA	Yes	WGD/Segmental
	4	PbrPG2	Pbr001014.1	PbrPG3	Pbr001027.1	NG	0.000970279	0	NA	0	1353	321.702	1031.3	NA	1	0	1	NA	NA	0.000739576	1:1:1:1:1:1	0.454(0.467:0.463:0.432)	NA	NA	NA	NA	Yes	Dispersed
	5	PbrPG4	Pbr027731.1	PbrPG46	Pbr037419.1	NG	0.0160215	0.192609	0.0831816	9.27617e-22	1281	303.182	977.818	NA	67	51.5	15.5	NA	NA	0.0578156	1:1:1:1:1:1	0.443(0.497:0.382:0.449)	NA	NA	NA	NA	Yes	WGD/Segmental
	6	PbrPG5	Pbr007410.1	PbrPG42	Pbr036382.1	NG	0.364173	2.00031	0.182059	7.78812e-35	1194	284.66	909.34	NA	461	198.667	262.333	NA	NA	0.754241	1:1:1:1:1:1	0.486(0.463:0.478:0.518)	NA	NA	NA	NA	NA	WGD/Segmental
	7	PbrPG7	Pbr022713.1	PbrPG57	Pbr026339.1	NG	0	0	NA	0	1608	378.393	1229.61	NA	0	0	0	NA	NA	0	1:1:1:1:1:1	0.483(0.487:0.451:0.509)	NA	NA	NA	NA	Yes	Dispersed
	8	PbrPG9	Pbr039747.1	PbrPG34	Pbr023684.1	NG	0.0041997	0.0141168	0.297497	0.0532988	1086	250.272	835.728	NA	7	3.5	3.5	NA	NA	0.00648513	1:1:1:1:1:1	0.44(0.458:0.403:0.458)	NA	NA	NA	NA	Yes	WGD/Segmental
	9	PbrPG9	Pbr039747.2	PbrPG28	Pbr025913.1	NG	0.32014	0.639421	0.500672	1.59729e-06	969	220.991	748.009	NA	290	95.0833	194.917	NA	NA	0.392956	1:1:1:1:1:1	0.439(0.444:0.41:0.463)	NA	NA	NA	NA	Yes	WGD/Segmental
	10	PbrPG12	Pbr033303.1	PbrPG13	Pbr023954.1	NG	0.00426785	0.0320231	0.133274	0.00054495	1227	287.09	939.91	NA	13	9	4	NA	NA	0.0107619	1:1:1:1:1:1	0.475(0.433:0.477:0.514)	NA	NA	NA	NA	Yes	WGD/Segmental
	11	PbrPG14	Pbr025261.1	PbrPG27	Pbr009092.1	NG	0.0654689	0.224615	0.291472	1.46635e-09	1200	272.195	927.805	NA	111	52.8333	58.1667	NA	NA	0.101568	1:1:1:1:1:1	0.455(0.428:0.457:0.481)	NA	NA	NA	NA	Yes	WGD/Segmental
	12	PbrPG18	Pbr001703.1	PbrPG37	Pbr014981.1	NG	0.375146	NA	NA	5.87686e-43	1083	254.439	828.561	NA	442	197.417	244.583	NA	NA	0.0520707	1:1:1:1:1:1	0.387(0.423:0.394:0.343)	NA	NA	NA	NA	Yes	WGD/Segmental
	13	PbrPG18	Pbr001703.1	PbrPG49	Pbr008626.1	NG	0.0524779	0.140635	0.37315	5.91672e-05	1086	257.337	828.663	NA	75	33	42	NA	NA	0.0733675	1:1:1:1:1:1	0.407(0.429:0.41:0.381)	NA	NA	NA	NA	Yes	WGD/Segmental
	14	PbrPG25	Pbr024423.1	PbrPG51	Pbr027032.1	NG	0.0455801	0.159245	0.286227	8.06437e-09	1413	327.585	1085.42	NA	95	47	48	NA	NA	0.0719317	1:1:1:1:1:1	0.469(0.464:0.457:0.487)	NA	NA	NA	NA	Yes	WGD/Segmental
	15	PbrPG25	Pbr024423.1	PbrPG50	Pbr017969.1	NG	0.0455801	0.159245	0.286227	8.06437e-09	1413	327.585	1085.42	NA	95	47	48	NA	NA	0.0719317	1:1:1:1:1:1	0.469(0.464:0.457:0.487)	NA	NA	NA	NA	Yes	WGD/Segmental
	16	PbrPG28	Pbr025913.1	PbrPG52	Pbr004034.1	NG	0.0401349	0.0578534	0.693734	0.295797	795	176.61	618.39	NA	34	9.83333	24.1667	NA	NA	0.0440711	1:1:1:1:1:1	0.416(0.414:0.389:0.446)	NA	NA	NA	NA	Yes	WGD/Segmental
	17	PbrPG35	Pbr010853.1	PbrPG54	Pbr021568.1	NG	0.0579019	0.237466	0.243833	3.08853e-14	1413	333.26	1079.74	NA	128	67.8333	60.1667	NA	NA	0.100253	1:1:1:1:1:1	0.479(0.482:0.443:0.513)	NA	NA	NA	NA	Yes	WGD/Segmental
	18	PbrPG35	Pbr010853.1	PbrPG53	Pbr021519.1	NG	0.0579019	0.237466	0.243833	3.08853e-14	1413	333.26	1079.74	NA	128	67.8333	60.1667	NA	NA	0.100253	1:1:1:1:1:1	0.479(0.482:0.443:0.513)	NA	NA	NA	NA	Yes	WGD/Segmental
	19	PbrPG37	Pbr014981.1	PbrPG49	Pbr008626.1	NG	0.345811	NA	NA	2.94531e-55	1392	322.394	1069.61	NA	542	245.667	296.333	NA	NA	0.0341147	1:1:1:1:1:1	0.423(0.461:0.428:0.378)	NA	NA	NA	NA	Yes	WGD/Segmental
	20	PbrPG50	Pbr017969.1	PbrPG51	Pbr027032.1	NG	0	0	NA	0	1461	336.016	1124.98	NA	0	0	0	NA	NA	0	1:1:1:1:1:1	0.477(0.471:0.465:0.496)	NA	NA	NA	NA	Yes	WGD/Segmental
	21	PbrPG53	Pbr021519.1	PbrPG54	Pbr021568.1	NG	0	0	NA	0	1413	332.026	1080.97	NA	0	0	0	NA	NA	0	1:1:1:1:1:1	0.484(0.492:0.434:0.525)	NA	NA	NA	NA	Yes	WGD/Segmental
	22	PbrPG57	Pbr026339.1	PbrPG58	Pbr026340.1	NG	0	0	NA	0	1608	378.393	1229.61	NA	0	0	0	NA	NA	0	1:1:1:1:1:1	0.483(0.487:0.451:0.509)	NA	NA	NA	NA	Yes	Dispersed

## Sheet: Table S8
	Table S8 Promoters analysis of PbrPG6 using PLACE Web Signal Scan
	Gene name	Gene ID	GCC box	Location in promoter	Motif number
	PbrPG6	Pbr007409.1	GCCGCC	from -325 to -330	1

## Sheet: TableS9
	Table S9 Information of PG genes from Arabidopsis and peach
	Arabidopsis					Prunus
	Gene Name	Gene ID	Gene Name	Gene ID		Gene Name	Gene ID
	AtPG01	At1g02460	AtPG46	At3g61490		PpPG1	ppa018113m
	AtPG02	At1g02790	AtPG47	At3g62110		PpPG2	ppa005391m
	AtPG03	At1g05650	AtPG48	At4g01890		PpPG3	ppa026115m
	AtPG04	At1g05660	AtPG49	At4g13760		PpPG4	ppa015208m
	AtPG05	At1g10640	AtPG50	At4G15460		PpPG5	ppa1027214m
	AtPG06	At1g17150	AtPG51	At4g18180		PpPG6	ppa004002m
	AtPG07	At1g19170	AtPG52	At4G20040		PpPG7	ppa015822m
	AtPG08	At1g23460	AtPG53	At4G20050		PpPG8	ppa015678m
	AtPG09	At1g43080	AtPG54	At4g23500		PpPG9	ppa017135m
	AtPG10	At1g43090	AtPG55	At4g23820		PpPG10	ppa026655m
	AtPG11	At1g43100	AtPG56	At4g32370		PpPG11	ppa018224m
	AtPG12	At1g48100	AtPG57	At4g32375		PpPG12	ppa020086m
	AtPG13	At1g56710	AtPG58	At4g32380		PpPG13	ppa005310m
	AtPG14	At1g60590	AtPG59	At4g33440		PpPG14	ppa014982m
	AtPG15	At1g65570	AtPG60	At4g35670		PpPG15	ppa018901m
	AtPG16	At1g70500	AtPG61	At5g14650		PpPG16	ppa005185m
	AtPG17	At1g78400	AtPG62	At5g17200		PpPG17	ppa024649m
	AtPG18	At1g80140	AtPG63	At5g27530		PpPG18	ppa021095m
	AtPG19	At1g80170	AtPG64	At5g39910		PpPG19	ppa021953m
	AtPG20	At2g15450	AtPG65	At5g41870		PpPG20	ppa025787m
	AtPG21	At2g15470	AtPG66	At5g44830		PpPG21	ppa006839m
	AtPG22	At2g23900	AtPG67	At5g44840		PpPG22	ppa006857m
	AtPG23	At2g26620	AtPG68	At5g48140		PpPG23	ppa005015m
	AtPG24	At2g33160	AtPG69	At5g49215		PpPG24	ppa004996m
	AtPG25	At2g40310				PpPG25	ppa005818m
	AtPG26	At2g41850				PpPG26	ppa019727m
	AtPG27	At2g43860				PpPG27	ppa025098m
	AtPG28	At2g43870				PpPG28	ppa014719m
	AtPG29	At2g43880				PpPG29	ppa025464m
	AtPG30	At2g43890				PpPG30	ppa016722m
	AtPG31	At3g06770				PpPG31	ppa018682m
	AtPG32	At3g07820				PpPG32	ppa018149m
	AtPG33	At3g07830				PpPG33	ppa018308m
	AtPG34	At3g07840				PpPG34	ppa023489m
	AtPG35	At3g07850				PpPG35	ppa022427m
	AtPG36	At3g07970				PpPG36	ppa018519m
	AtPG37	At3g14040				PpPG37	ppa005960m
	AtPG38	At3g15720				PpPG38	ppa004793m
	AtPG39	At3g16850				PpPG39	ppa021427m
	AtPG40	At3g26610				PpPG40	ppa007271m
	AtPG41	At3g42950				PpPG41	ppa020072m
	AtPG42	At3g48950				PpPG42	ppa016502m
	AtPG43	At3g57510				PpPG43	ppa019563m
	AtPG44	At3g57790				PpPG44	ppb019654m
	AtPG45	At3g59850				PpPG45	ppa015568m

[truncated: 1 more sheets: Table S10]
